# Supplementary material for: Towards Anticancer and Antibacterial Agents: Design and Synthesis of 1,2,3-Triazol-quinobenzothiazine Derivatives
Source: Int J Mol Sci. 2023 Aug 26;24(17):13250. doi: 10.3390/ijms241713250 (PMC10487436; doi:10.3390/ijms241713250)
Supplement: Supplementary file 1 [file ijms-24-13250-s001.zip]

Archive with 1 entries (1 files):
- ijms-2550408-supplementary.pdf
